# Supplementary material for: Single-Cell Transcriptomic Analysis Reveals the Molecular Profile of Go-Opsin Photoreceptor Cells in Sea Urchin Larvae
Source: Cells. 2023 Aug 23;12(17):2134. doi: 10.3390/cells12172134 (PMC10486798; doi:10.3390/cells12172134)
Supplement: Supplementary file 1 [file cells-12-02134-s001.zip]

Archive with 1 entries (1 files):
- cells-2562127-supplementary.pdf
